# Supplementary material for: Optimization of the genotyping‐by‐sequencing SNP calling for diversity analysis in cape gooseberry (Physalis peruviana L.) and related taxa
Source: PLoS One. 2020 Aug 26;15(8):e0238383. doi: 10.1371/journal.pone.0238383 (PMC7449456; doi:10.1371/journal.pone.0238383)
Supplement: S1 Table — (XLS) [file pone.0238383.s001.xls]

## Sheet: Table_S1
Table S1. Summary of P. peruviana and related taxa germplasm used in this study.
Species	Accesion	Geopraphic Origin: Country, State	State of Cultivation	Individual
P. peruviana	09U004	Colombia, Norte de Santander	Weedy	09U004-1*
P. peruviana	09U005	Colombia, Norte de Santander	Weedy	09U005-1
				09U005-2
				09U005-4*
P. peruviana	09U009	Colombia, Norte de Santander	Weedy	09U009-1
				09U009-2*
				09U009-3
				09U009-4
P. peruviana	09U010	-	-	09U010-1*
				09U010-2
				09U010-3
				09U010-4
P. peruviana	09U012	Colombia, Norte de Santander	Weedy	09U012-1
				09U012-2
				09U012-3
				09U012-5*
P. peruviana	09U021	Colombia, Cundinamarca	Weedy	09U021-1
				09U021-2
				09U021-3
				09U021-4
				09U021-5
P. peruviana	09U022	Colombia, Cundinamarca	Weedy	09U022-1
				09U022-2
				09U022-3*
				09U022-4
				09U022-5
P. peruviana	09U023	Colombia, Cundinamarca	Weedy	09U023-1*
P. peruviana	09U026	Colombia, Cundinamarca	Weedy	09U026-1*
P. peruviana	09U027	Colombia, Cundinamarca	Cultivated	09U027-1
				09U027-2
				09U027-3
				09U027-4
				09U027-5
P. peruviana	09U030	Colombia, Cundinamarca	Weedy	09U030-1*
P. peruviana	09U031	Colombia, Cundinamarca	Weedy	09U031-1
				09U031-2
				09U031-3
				09U031-4*
P. peruviana	09U033	Colombia, Cundinamarca	Weedy	09U033-1*
P. peruviana	09U043	Colombia, Boyacá	Weedy	09U043-1*
P. peruviana	09U045	Colombia, Boyacá	Weedy	09U045-1
				09U045-2*
				09U045-3
				09U045-4
				09U045-5
P. peruviana	09U046	Colombia, Boyacá	Weedy	09U046-1*
P. peruviana	09U047	Colombia, Boyacá	Weedy	09U047-1*
				09U047-2
				09U047-3
				09U047-4
				09U047-5
				09U047-6
P. peruviana	09U048	Colombia, Santander	Weedy	09U048-1*
P. philadelphica	09U052	Guatemala	-	09U052-1
				09U052-2
				09U052-3
				09U052-4
P. philadelphica	09U055	Guatemala	-	09U055-1
				09U055-2
				09U055-3
				09U055-4
P. philadelphica	09U059	Guatemala	-	09U059-1
				09U059-2
				09U059-3
				09U059-4
				09U059-5
P. philadelphica	09U063	Guatemala	-	09U063-1
				09U063-2
				09U063-3
P. philadelphica	09U066	Guatemala	-	09U066-1
				09U066-2
				09U066-3
				09U066-4
				09U066-5
P. philadelphica	09U069	Guatemala	-	09U069-1
				09U069-2
				09U069-3
				09U069-4
				09U069-5
P. philadelphica	09U071	Guatemala	-	09U071-1
				09U071-2
P. philadelphica	09U078	Guatemala	-	09U078-1
P. philadelphica	09U082	Guatemala	-	09U082-1
				09U082-2
				09U082-3
				09U082-4
P. peruviana	09U086	Ecuador, Ambato	-	09U086-1
				09U086-2
				09U086-3*
				09U086-4
P. peruviana	09U087	-	-	09U087-1
				09U087-2
				09U087-3
				09U087-4
P. peruviana	09U089	Colombia, Antioquia	-	09U089-1
				09U089-2
				09U089-3*
				09U089-4
P. peruviana	09U090	-	-	09U090-1
				09U090-2
				09U090-3
				09U090-4*
				09U090-5
P. peruviana	09U092	-	-	09U092-1
				09U092-2
				09U092-3
				09U092-4
P. peruviana	09U093	Colombia, Antioquia	-	09U093-1
				09U093-2
				09U093-5*
P. peruviana	09U095		-	09U095-1
				09U095-2*
				09U095-3
				09U095-4
				09U095-5
P. peruviana	09U096	-	-	09U096-1
				09U096-2
				09U096-3
				09U096-4
				09U096-5
P. peruviana	09U097	-	-	09U097-1
				09U097-2
				09U097-3
				09U097-4
P. peruviana	09U098	-	-	09U098-1
				09U098-2
				09U098-4*
P. peruviana	09U099	Colombia, Caldas	-	09U099-1
				09U099-2
				09U099-3
				09U099-4
P. peruviana	09U100	Colombia, Nariño	-	09U100-1
				09U100-2
				09U100-3
P. peruviana	09U101	-	-	09U101-1
				09U101-2
				09U101-3
				09U101-4
				09U101-5
P. peruviana	09U103	-	-	09U103-1
				09U103-2
				09U103-3
				09U103-4
				09U103-5
P. peruviana	09U104	-	-	09U104-1
				09U104-2
				09U104-3
				09U104-4
P. peruviana	09U106	-	-	09U106-1
				09U106-2*
				09U106-3
				09U106-4
				09U106-5
P. peruviana	09U107	-	-	09U107-1*
				09U107-2
				09U107-3
				09U107-4
P. peruviana	09U108	-	-	09U108-1
				09U108-2
				09U108-3
P. peruviana	09U109	-	-	09U109-1
				09U109-2
				09U109-3
				09U109-4
P. peruviana	09U110	Colombia, Caldas	-	09U110-1
				09U110-2
				09U110-3
				09U110-4
P. peruviana	09U112	-	-	09U112-1
				09U112-2
				09U112-3*
				09U112-4
				09U112-5
P. peruviana	09U113	-	-	09U113-1
				09U113-2
				09U113-3
P. peruviana	09U116	-	-	09U116-1
				09U116-2
				09U116-3
				09U116-4
P. peruviana	09U117	-	-	09U117-1
				09U117-2
				09U117-3
P. peruviana	09U118	Colombia, Cundinamarca	-	09U118-1*
				09U118-2
				09U118-3
				09U118-4
				09U118-5
P. peruviana	09U120	-	-	09U120-1
				09U120-2
				09U120-3*
				09U120-4
P. peruviana	09U121	-	-	09U121-1
				09U121-2*
				09U121-3
				09U121-4
P. peruviana	09U126	Colombia, Antioquia	-	09U126-1*
P. peruviana	09U127	Colombia, Antioquia	-	09U127-1*
				09U127-2
				09U127-3
				09U127-4
				09U127-5
P. peruviana	09U128	Colombia, Antioquia	-	09U128-1
				09U128-2
				09U128-3
				09U128-4*
				09U128-5
P. peruviana	09U129	Colombia, Antioquia	-	09U129-1
				09U129-2
				09U129-3
				09U129-4
P. peruviana	09U130	Colombia, Boyacá	-	09U130-1
				09U130-2*
				09U130-3
				09U130-4
P. peruviana	09U131	Colombia, Antioquia	-	09U131-1
				09U131-2
				09U131-3*
				09U131-4
				09U131-5
P. peruviana	09U132	Colombia, Antioquia	-	09U132-1
				09U132-2
				09U132-3
				09U132-4
				09U132-5
P. peruviana	09U134	Nepal, Bagmati	-	09U134-1
				09U134-2
				09U134-3*
				09U134-4
P. angulata	09U135	-	-	09U135-1
				09U135-2
				09U135-3
				09U135-4
				09U135-5
P. peruviana	09U136	-	-	09U136-1
				09U136-2
				09U136-3*
				09U136-4
				09U136-5
P. peruviana	09U138	-	-	09U138-1
				09U138-2*
				09U138-3
				09U138-4
				09U138-5
P. floridana	09U139	-	-	09U139-1
				09U139-2
				09U139-3
				09U139-4
				09U139-5
P. peruviana	09U140	-	-	09U140-1
				09U140-2
				09U140-3
				09U140-4
				09U140-5*
P. floridana	09U141	-	-	09U141-1
				09U141-2
				09U141-3
P. pruinosa	09U143	-	-	09U143-1
P. viscosa	09U144	-	-	09U144-1
P. philadelphica	09U148	-	-	09U148-1
Physalis sp	09U151	-	-	09U151-1
				09U151-2
P. peruviana	09U156	Colombia, Nariño	-	09U156-1
				09U156-2
				09U156-3
				09U156-4
				09U156-5
P. peruviana	09U157	Colombia, Caldas	-	09U157-1
				09U157-2
				09U157-3
				09U157-4
P. peruviana	09U158	Colombia, Antioquia	-	09U158-1*
P. peruviana	09U159	Colombia, Antioquia	-	09U159-1
				09U159-2
				09U159-3
				09U159-4
P. peruviana	09U160	Colombia, Antioquia	-	09U160-1*
P. peruviana	09U161	Colombia, Antioquia	-	09U161-1
				09U161-2
				09U161-3*
				09U161-4
				09U161-5
P. peruviana	09U164	Colombia, Boyacá	-	09U164-1
				09U164-2
				09U164-3
				09U164-4
				09U164-5
P. peruviana	09U165	Colombia, Boyacá	-	09U165-1
				09U165-2
				09U165-3
P. peruviana	09U166	Colombia, Boyacá	-	09U166-1
				09U166-2
				09U166-3*
				09U166-4
P. peruviana	09U167	Colombia, Boyacá	-	09U167-1
				09U167-2
				09U167-3*
				09U167-4
				09U167-5
P. peruviana	09U168	Colombia, Boyacá	-	09U168-1
				09U168-2
				09U168-3
				09U168-4
P. peruviana	09U169	Colombia, Nariño	-	09U169-1
				09U169-2*
				09U169-3
				09U169-4
				09U169-5
P. peruviana	09U170	Colombia, Nariño	-	09U170-1*
P. peruviana	09U171	Colombia, Antioquia	-	09U171-1*
				09U171-2
				09U171-3
				09U171-4
P. angulata	09U173	Colombia, Nariño	-	09U173-1
				09U173-2
				09U173-3
				09U173-4
P. ixocarpa	09U176	Colombia, Nariño	-	09U176-1
				09U176-2
P. peruviana	09U179	Colombia, Cundinamarca	-	09U179-1
				09U179-2
				09U179-3
				09U179-4
				09U179-5
P. peruviana	09U180	Colombia, Cundinamarca	-	09U180-1
				09U180-2*
				09U180-3
				09U180-4
				09U180-5
P. peruviana	09U181	Colombia, Cundinamarca	-	09U181-1*
P. peruviana	09U183	Colombia, Cundinamarca	-	09U183-1
				09U183-2
				09U183-3
				09U183-4
				09U183-5
P. peruviana	09U184	Colombia, Nariño	-	09U184-1*
				09U184-2
				09U184-3
				09U184-4
P. peruviana	09U186	Colombia, Nariño	-	09U186-1*
				09U186-2
				09U186-3
				09U186-4
				09U186-5
P. peruviana	09U187	Colombia, Nariño	-	09U187-1
				09U187-2
				09U187-3
				09U187-4*
				09U187-5
P. peruviana	09U189	Colombia, Valle	-	09U189-1
				09U189-2
				09U189-3*
				09U189-4
				09U189-5
P. peruviana	09U190	Colombia, Valle	-	09U190-1
				09U190-2*
				09U190-3
				09U190-4
P. peruviana	09U192	Colombia, Valle		09U192-1
				09U192-2
				09U192-3
				09U192-5*
P. peruviana	09U193	Colombia, Valle	-	09U193-1*
P. peruviana	09U199	Colombia, Nariño	Weedy	09U199-1
P. peruviana	09U200	Colombia, Nariño	-	09U200-1
				09U200-2
				09U200-3
				09U200-4*
P. peruviana	09U201	Colombia, Nariño	Wild	09U201-1
				09U201-2
				09U201-3
				09U201-4
				09U201-5
P. peruviana	09U202	Colombia, Nariño	Weedy	09U202-1
				09U202-2
				09U202-3
				09U202-4
P. peruviana	09U205	Colombia, Nariño	-	09U205-1
				09U205-2
				09U205-3
				09U205-4
				09U205-5
P. peruviana	09U207	Colombia, Nariño	-	09U207-1
				09U207-2
				09U207-3
				09U207-4
P. peruviana	09U208	Colombia, Nariño	-	09U208-1
				09U208-2
				09U208-3
				09U208-4
P. peruviana	09U210	Colombia, Nariño	-	09U210-1
				09U210-2*
				09U210-3
				09U210-4
P. peruviana	09U211	Colombia, Nariño	Cultivated	09U211-1
				09U211-2
P. peruviana	09U213	Colombia, Cauca	-	09U213-1
				09U213-2*
				09U213-3
				09U213-4
				09U213-5
P. peruviana	09U215	-	-	09U215-1
				09U215-2
				09U215-3
P. peruviana	09U216	-	-	09U216-1*
				09U216-2
				09U216-3
				09U216-4*
P. peruviana	09U217	-	-	09U217-1
				09U217-2
				09U217-3
				09U217-4
				09U217-5
				09U217-6
P. peruviana	09U218	Colombia, Cundinamarca	Cultivated	09U218-1
				09U218-2
				09U218-3*
				09U218-4
P. peruviana	09U219	Colombia, Cundinamarca	Cultivated	09U219-1
				09U219-2
				09U219-3*
				09U219-4
P. peruviana	09U221	Colombia, Cundinamarca	Cultivated	09U221-1
				09U221-2
				09U221-3
				09U221-4
				09U221-5
P. peruviana	09U223	Colombia, Cundinamarca	Cultivated	09U223-1
				09U223-2
				09U223-3
				09U223-4
				09U223-5
P. peruviana	09U225	Colombia, Cundinamarca	Cultivated	09U225-1
				09U225-2
				09U225-3
				09U225-4
P. peruviana	09U227	Colombia, Cundinamarca	Cultivated	09U227-1
				09U227-2
				09U227-3
P. peruviana	09U229	Colombia, Cundinamarca	Cultivated	09U229-1
				09U229-2
				09U229-3
				09U229-4
P. peruviana	09U231	Colombia, Cundinamarca	Cultivated	09U231-1
				09U231-2
				09U231-3
				09U231-4
P. peruviana	09U234	Colombia, Cundinamarca	Cultivated	09U234-1
				09U234-2
				09U234-3
				09U234-4
				09U234-5
P. peruviana	09U236	Colombia, Boyacá	Cultivated	09U236-1
				09U236-2
				09U236-3*
				09U236-4
				09U236-5
P. peruviana	09U237	Colombia, Boyacá	Cultivated	09U237-1
				09U237-2
				09U237-3
				09U237-4
P. peruviana	09U238	Colombia, Boyacá	Cultivated	09U238-1
				09U238-2
				09U238-3
				09U238-4
				09U238-5
P. peruviana	09U239	Colombia, Boyacá	Cultivated	09U239-1
				09U239-2
				09U239-3
				09U239-4
P. peruviana	09U241	Colombia, Boyacá	Cultivated	09U241-1
				09U241-2
				09U241-3
				09U241-4
				09U241-5
P. peruviana	09U243	Colombia, Boyacá	Cultivated	09U243-1
				09U243-2
				09U243-3
P. peruviana	09U245	Colombia, Boyacá	Cultivated	09U245-1
				09U245-2
				09U245-3
				09U245-4
				09U245-5
P. peruviana	09U248	Colombia, Boyacá	Cultivated	09U248-1
				09U248-2
				09U248-3
				09U248-4
				09U248-5*
P. peruviana	09U249	Colombia, Boyacá	Cultivated	09U249-1*
				09U249-2
				09U249-3
				09U249-4
				09U249-5
P. peruviana	09U250	Colombia, Boyacá	Cultivated	09U250-1
				09U250-2
				09U250-3
				09U250-4
P. peruviana	09U253	Colombia, Cundinamarca	Cultivated	09U253-1
				09U253-2
				09U253-3
P. peruviana	09U254	Colombia, Cundinamarca	Cultivated	09U254-1
				09U254-2
				09U254-3
				09U254-4
P. peruviana	09U255	Colombia, Cundinamarca	Cultivated	09U255-1
				09U255-2
				09U255-3
				09U255-4
P. peruviana	09U258	Colombia, Boyacá	Cultivated	09U258-1
				09U258-2
				09U258-3
				09U258-4
				09U258-5
P. peruviana	09U260	Colombia, Cundinamarca	Cultivated	09U260-1
				09U260-2
				09U260-3
				09U260-4*
				09U260-5
P. peruviana	09U261	Colombia, Cundinamarca	Cultivated	09U261-1
				09U261-2*
				09U261-3
				09U261-4
				09U261-5
P. peruviana	09U265	Colombia, Cundinamarca	Cultivated	09U265-1
				09U265-2
				09U265-3
				09U265-4*
				09U265-5
P. peruviana	09U267	Colombia, Cundinamarca	Cultivated	09U267-1
				09U267-4*
P. peruviana	09U274	-	Cultivated	09U274-1
				09U274-2
				09U274-3*
				09U274-4
				09U274-5
P. peruviana	09U275	Colombia, Cundinamarca	Cultivated	09U275-1
				09U275-2
				09U275-3*
				09U275-4
P. peruviana	09U276	Colombia, Nariño	Weedy	09U276-1
				09U276-2
				09U276-3
				09U276-4
P. peruviana	09U277	Colombia, Nariño	Weedy	09U277-1
				09U277-3
				09U277-4
				09U277-5*
P. peruviana	09U278	Colombia, Nariño	Weedy	09U278-1
				09U278-2
				09U278-3*
				09U278-4
P. peruviana	09U279	Colombia, Nariño	Weedy	09U279-1*
				09U279-2
				09U279-3
				09U279-4
				09U279-5
				09U279-6
				09U279-7
P. peruviana	09U280	Colombia, Nariño	Weedy	09U280-1
				09U280-2
				09U280-3*
P. peruviana	09U281	Colombia, Nariño	Cultivated	09U281-1
				09U281-2
				09U281-3
				09U281-4
P. peruviana	09U282	Colombia, Nariño	Weedy	09U282-1
				09U282-2
				09U282-3*
				09U282-4
P. peruviana	09U283	Colombia, Caldas	Wild	09U283-1
				09U283-2*
				09U283-3
				09U283-4
				09U283-5
P. peruviana	09U284	Colombia, Boyacá	Cultivated	09U284-1*
P. peruviana	09U285	Colombia, Boyacá	Cultivated	09U285-1
				09U285-2
				09U285-3
				09U285-4
				09U285-5
P. peruviana	09U287	Colombia, Boyacá	Cultivated	09U287-1
				09U287-2
				09U287-3
				09U287-4
				09U287-5
P. peruviana**	09U288	South Africa, Transvaal province	Cultivated	09U288-2
				09U288-3
				09U288-4
				09U288-7*
P. peruviana**	09U289	Poland, Warszawa	Cultivated	09U289-1
				09U289-2
				09U289-3
P. peruviana**	09U290	India, New Delhi	Cultivated	09U290-1
				09U290-2
				09U290-3
				09U290-4
				09U290-5
P. peruviana	09U291	Colombia, Tolima	Cultivated	09U291-1
				09U291-2
				09U291-3
				09U291-4
P. peruviana	09U292	Colombia, Boyacá	Cultivated	09U292-1
				09U292-2
				09U292-3
				09U292-4
				09U292-5
				09U292-6
				09U292-7*
P. peruviana	09U293	Colombia, Boyacá	Cultivated	09U293-1
				09U293-2
				09U293-3
				09U293-5
				09U293-6*
P. peruviana	09U294	Colombia, Boyacá	Cultivated	09U294-1
				09U294-2
				09U294-3
				09U294-4
				09U294-5
				09U294-6
P. peruviana	09U295	Colombia, Boyacá	Cultivated	09U295-1
				09U295-2
				09U295-3
				09U295-4*
				09U295-5
P. peruviana	09U296	Colombia, Boyacá	Cultivated	09U296-1
				09U296-2
				09U296-3
				09U296-4
				09U296-5
P. peruviana	09U298	Colombia, Boyacá	Cultivated	09U298-1
				09U298-3
				09U298-6*
P. peruviana	12U335	Colombia, Cundinamarca	Cultivated	12U335-1*
P. peruviana	12U337	Colombia, Cundinamarca	Cultivated	12U337-1*
P. peruviana	12U340	Colombia, Cundinamarca	Cultivated	12U340-1*
P. peruviana	12U342	Colombia, Cundinamarca	Cultivated	12U342-1*
P. peruviana	12U344	Colombia, Cundinamarca	Cultivated	12U344-1*
P. peruviana	12U347	Colombia, Cundinamarca	Cultivated	12U347-1*
P. peruviana	12U350	Colombia, Cundinamarca	Cultivated	12U350-1*
P. peruviana	12U355	Colombia, Cundinamarca	Cultivated	12U355-1*
P. peruviana	12U362	Colombia, Cundinamarca	Cultivated	12U362-1*
P. peruviana	12U366	Colombia, Cundinamarca	Cultivated	12U366-1*
P. peruviana	12U367	Colombia, Cundinamarca	Cultivated	12U367-1*
P. peruviana	129U368	Colombia, Cundinamarca	Cultivated	129U368-1
P. peruviana	12U374	Colombia, Cundinamarca	Cultivated	12U374-1*
P. peruviana	09U381	Colombia, Cundinamarca	Cultivated	09U381-6*
* Individuals that were resequenced (technical replicates) based on the study of Osorio et al., 2016 [31]. ** Accessions 09U288 (PI23207764GI1), 09U289 (PI28570597GI) and 09U290 (PI29156195GI1) were obtained from the repository of Northeast Regional PI Station at Geneva, New York, USA (http://www.ars-grin.gov).
