# Supplementary material for: Optimization of the genotyping‐by‐sequencing SNP calling for diversity analysis in cape gooseberry (Physalis peruviana L.) and related taxa
Source: PLoS One. 2020 Aug 26;15(8):e0238383. doi: 10.1371/journal.pone.0238383 (PMC7449456; doi:10.1371/journal.pone.0238383)
Supplement: S2 Table — (XLS) [file pone.0238383.s002.xls]

## Sheet: Table_S2
Table S2. Average observed heterozigocity (HO), expected heterozigocity (HE) and inbreeding coefficient (FIS) per five P. peruviana subpopulations grouped according to their geographical regions.
Subpopulation	HO	HE	FIS
CB	0.39	0.36	-0.05
	(0.25)*	(0.18)	(0.30)
A	0.39	0.36	-0.04
	(0.24)	(0.18)	(0.32)
TC	0.32	0.37	0.16
	(0.22)	(0.16)	(0.41)
NVC	0.36	0.37	0.14
	(0.22)	(0.15)	(0.40)
NS	0.40	0.35	-0.09
	(0.28)	(0.19)	(0.40)
*In parenthesis, standard deviation. CB: Cundinamarca and Boyacá, A: Antioquia, TC: Tolima and Caldas, NVC: Nariño, Valle and Cauca, and NS: Norte de Santander.
