# Supplementary material for: Optimization of the genotyping‐by‐sequencing SNP calling for diversity analysis in cape gooseberry (Physalis peruviana L.) and related taxa
Source: PLoS One. 2020 Aug 26;15(8):e0238383. doi: 10.1371/journal.pone.0238383 (PMC7449456; doi:10.1371/journal.pone.0238383)
Supplement: S3 Table — (XLS) [file pone.0238383.s003.xls]

## Sheet: Table_S3
Table S3. Pairwise FST estimates among the five P. peruviana subpopulations grouped according to their geographical regions.
Subpopulation*	CB	A	TC	NVC	NS
CB	-	0.01	0.06	0.02	0.04
A	0.02	-	0.04	0.01	0.03
TC	0.14	0.06	-	0.02	0.05
NVC	0.05	0.02	0.03	-	0.03
NS	0.07	0.05	0.04	0.04	-
*Above diagonal: Average FST values per locus. Below diagonal: Standard deviation. CB: Cundinamarca and Boyacá, A: Antioquia, TC: Tolima and Caldas, NVC: Nariño, Valle and Cauca, and NS: Norte de Santander.
